# Supplementary material for: Small RNA-Seq reveals novel miRNAs shaping the transcriptomic identity of rat brain structures
Source: Life Sci Alliance. 2018 Sep 30;1(5):e201800018. doi: 10.26508/lsa.201800018 (PMC6238413; doi:10.26508/lsa.201800018)
Supplement: Supplementary file 7 [file LSA-2018-00018_TableS7.xlsx]

## Sheet: count per million
miRNA	Olfactory bulb 1	Olfactory bulb 2	Olfactory bulb 3	Cortex 1	Cortex 2	Cortex 3	Hippocampus 1	Hippocampus 2	Hippocampus 3	Striatum 1	Striatum 2	Striatum 3	Spinal cord 1	Spinal cord 2	Spinal cord 3
rno-let-7a-5p	738750	868132	1210420	866239	1055770	884683	782810	958845	1232920	1091450	1291160	1002520	1277180	1611050	1876250
rno-let-7b-5p	237671	262111	393173	202260	221349	187060	271216	255849	356520	227040	329924	264291	394231	492351	587803
rno-let-7c-5p	704883	771085	1137580	715472	823991	723083	914409	1066690	1497590	750541	880837	692470	1349050	1741680	1974470
rno-let-7d-5p	232697	271230	390451	250425	318649	267775	311718	319264	487538	321291	456516	336344	385479	492561	530757
rno-let-7e-5p	78446	87194	146964	106126	125339	125085	108250	116911	183459	136451	210389	162465	119231	165994	205296
rno-let-7f-5p	1275010	1584190	1809380	1458650	1816060	1359770	1377800	1849590	1910540	1871820	2233790	1510760	1585000	1938590	2363420
rno-let-7g-5p	522185	651615	704406	910581	1082350	727141	747635	955210	908769	882948	1047010	642400	811789	1025090	1270350
rno-let-7i-5p	348039	424738	435433	350298	381423	281535	340217	412628	335991	409140	465985	285293	485669	595937	688604
rno-miR-1-3p	566	993	1473	1302	1917	1897	453	909	1280	520	1089	919	16299	46074	37154
rno-miR-100-5p	82686	98465	76880	70962	66011	39242	72713	94875	68834	79163	76001	47896	244770	280652	305178
rno-miR-101a-3p	35303	42839	21158	38054	32142	12715	35224	34549	21606	40230	33196	20654	16294	14291	16457
rno-miR-101b-3p	39063	49252	27534	36555	35738	12702	34937	38511	25550	65804	68719	41759	27864	27144	27585
rno-miR-103-3p	107826	132759	188796	153375	165223	128692	136308	190578	201124	284758	363139	283439	168124	258607	312960
rno-miR-106b-5p	8168	11013	8195	4802	5015	1892	4993	5229	4371	6152	8615	4780	5551	6433	6884
rno-miR-107-3p	12907	16675	18773	15955	20629	10690	16563	17591	19290	20226	24063	18483	9435	18291	17444
rno-miR-10a-5p	706	717	890	351	228	1263	224	141	254	557	253	1243	235481	215405	170803
rno-miR-10b-5p	3	3	0	0	0	7	1	0	1	0	0	1	3697	1736	1592
rno-miR-1188-5p	21	30	93	187	58	83	282	137	260	725	633	829	168	139	227
rno-miR-1193-3p	162	239	101	468	621	255	571	551	537	1019	1318	796	305	423	479
rno-miR-122-5p	2	16	34	3	26	69	16	28	185	82	135	47	0	8	90
rno-miR-1224	403	540	1334	1738	2452	3033	1561	1103	3276	992	1382	2066	2672	4247	5748
rno-miR-124-3p	302538	324430	237612	285680	349195	110243	269239	233386	163268	237360	286842	199781	56867	60110	73549
rno-miR-1247-5p	97	154	227	15	33	0	50	96	24	337	573	241	7	46	96
rno-miR-1249	2302	2536	3692	7350	9130	4864	8128	7149	7229	8592	9871	7678	14169	15424	23211
rno-miR-125a-5p	255486	328527	346807	332612	395597	261971	292422	324808	333296	448839	515505	326614	277960	330107	412978
rno-miR-125b-5p	305150	423226	432707	576820	634368	413574	611194	654087	639399	644980	740900	493390	707821	1029210	1087020
rno-miR-126a-3p	17041	23215	14535	50162	71417	14741	32522	45958	20474	38987	39515	19630	41850	52310	47282
rno-miR-127-3p	72250	84810	55435	236055	258140	73447	210565	266445	171399	279972	293058	171599	161960	176707	226560
rno-miR-128-3p	1086240	1352290	1449670	2502520	2761340	1797750	1290430	1370270	1252900	1696860	1626960	1231640	190708	244497	320002
rno-miR-129-5p	60618	62039	61487	91616	80162	83615	76984	83098	67777	137089	122604	104494	39810	43110	53153
rno-miR-1298	181	306	418	1866	1351	758	1599	12162	2003	6332	5785	4547	1105	1731	2744
rno-miR-1306-5p	319	580	360	319	275	110	449	411	187	197	463	767	419	964	875
rno-miR-130a-3p	2709	3268	2749	1839	1819	750	3351	2519	2312	1680	2583	2436	1815	2951	2212
rno-miR-130b-5p	1316	1642	1521	123	604	184	124	187	145	224	83	139	219	325	364
rno-miR-132-3p	64323	71576	96702	206411	232320	172528	48562	54120	46567	145557	160822	148447	22154	28452	41078
rno-miR-133a-3p	91	173	275	1022	1375	502	319	369	279	121	191	235	6318	10555	6801
rno-miR-133b-3p	40	1	20	45	70	27	29	22	1	37	11	1	138	210	164
rno-miR-134-5p	3354	4382	4923	7765	9230	5500	9540	8259	8275	11468	13445	7894	11399	14579	18988
rno-miR-135a-5p	11781	17404	12153	9139	10723	4080	29670	20000	16265	18636	22853	13780	21017	29078	33803
rno-miR-135b-5p	7710	9807	8249	1266	1650	773	1530	937	808	2022	2646	2265	1033	1084	1290
rno-miR-136-3p	1277	1478	805	5477	5981	1062	4552	3372	1993	4420	5837	2215	1678	1780	2356
rno-miR-137-3p	5972	7120	6883	16789	16279	5156	30311	24187	23775	30716	28675	26215	4919	7389	6598
rno-miR-138-5p	18198	19393	17808	37437	38591	14706	32145	27980	29194	62304	79995	68347	14635	18439	22306
rno-miR-139-5p	10842	12897	20101	50221	63139	36624	55689	53507	55742	164731	244665	163291	9241	12156	15289
rno-miR-140-3p	36804	48233	33473	32900	32886	20458	28398	27302	22573	36670	35033	28491	46122	43997	48427
rno-miR-141-3p	9922	11628	5846	0	0	53	0	0	2	1	93	1	0	1	1
rno-miR-142-5p	27	111	37	72	77	0	74	64	3	68	139	80	254	122	50
rno-miR-143-3p	121971	162308	121101	200233	284248	165345	144893	164787	97456	200791	168908	121119	270155	208744	145735
rno-miR-144-5p	56	28	8	16	17	0	0	0	0	0	13	0	0	99	84
rno-miR-145-5p	5462	7034	6302	10743	15293	7153	10707	6397	6761	9507	8457	6726	19018	16339	12073
rno-miR-146a-5p	4565	9581	4603	6031	10794	2658	4850	5801	3508	6689	8031	3893	13195	16379	11665
rno-miR-146b-5p	13762	16507	15871	70827	87270	45454	41164	59772	48476	36795	35872	26563	45251	43752	52233
rno-miR-148a-3p	20069	35330	16562	16471	18767	7383	20819	28614	15108	40113	34893	22259	27945	27014	18948
rno-miR-148b-3p	102286	146236	89481	141384	188570	72953	130248	181082	147130	225740	213999	130591	164101	242326	209184
rno-miR-149-5p	12664	16310	15376	14845	14692	7784	20232	20641	16690	42823	56489	34050	27226	33135	36881
rno-miR-150-5p	8945	8790	11351	26410	28175	15684	24127	14920	15843	20236	23523	19092	26241	31292	31952
rno-miR-151-5p	31527	41222	46997	57579	55852	37588	37369	61508	47994	56300	57645	42137	44195	69199	81663
rno-miR-152-3p	14232	21602	15835	6057	8493	5374	4433	4777	4024	4632	4685	2240	28775	26432	11408
rno-miR-153-3p	1175	1047	576	2195	1825	349	1899	907	800	3778	3935	1853	265	111	545
rno-miR-154-5p	615	697	571	2807	3038	1301	2358	1793	2431	2757	4437	3015	961	1920	2751
rno-miR-155-5p	733	995	1358	583	1054	997	179	438	557	639	512	530	2036	2979	2261
rno-miR-15a-5p	3121	2678	2045	1904	1840	568	1503	1454	927	1760	2141	1495	1217	1265	2025
rno-miR-15b-5p	5667	7032	8877	6298	6241	3904	6133	7704	8324	7461	11576	7043	19515	34230	30726
rno-miR-16-5p	39340	44781	40154	33072	34404	14007	26368	26532	17746	32255	36728	24216	29279	41381	45619
rno-miR-17-5p	3249	4478	4492	1984	1977	1259	1426	1410	1553	2839	3088	1570	3259	4376	3482
rno-miR-181a-5p	313762	372062	305434	384586	441853	168308	288185	380960	377141	428545	441161	256643	588241	673448	715364
rno-miR-181b-5p	76129	87825	99271	104547	97736	72349	81224	117251	105294	138166	140085	93100	216537	259884	301796
rno-miR-181c-5p	2450	3522	1792	2812	3932	819	1432	1577	1013	2045	1982	1257	1078	1577	1307
rno-miR-181d-5p	7026	8779	6672	8365	11412	5566	6740	6649	5573	8278	8400	4300	5602	7098	7163
rno-miR-182	2630330	2849640	1711630	406	604	2170	623	696	1353	2731	7466	988	38089	26081	22458
rno-miR-183-5p	1969250	1891550	1232990	192	299	1395	265	345	763	1776	5341	1021	19087	13643	10209
rno-miR-1839-5p	5679	6535	8769	6953	5795	4278	7297	6579	9335	8718	7962	6908	10295	10949	14239
rno-miR-184	272	704	364	122	237	91	239	174	220	129	93	87	228	169	134
rno-miR-1843a-5p	2467	3186	2623	5700	5059	3794	4059	4865	3857	6289	5843	4944	2978	3163	3756
rno-miR-1843b-5p	1324	1044	983	2374	1945	1209	1332	1938	928	2854	2676	2447	1290	835	1376
rno-miR-185-5p	12606	15486	19617	28885	29923	22436	25109	30068	31411	33597	38702	29860	26689	31679	45747
rno-miR-186-5p	19030	27415	18541	27201	31038	9882	27196	35917	25870	30500	33215	16060	29506	30543	32801
rno-miR-187-3p	1108	1628	1087	144	412	163	2154	1056	1767	7064	8613	6166	461	1147	1031
rno-miR-188-5p	90	166	101	37	24	8	382	59	72	177	53	57	43	110	252
rno-miR-18a-5p	406	429	180	172	90	133	202	138	303	137	236	29	251	529	125
rno-miR-190a-5p	2736	3145	2215	4448	5176	1371	3224	3765	2463	8023	11188	4797	5743	7512	8677
rno-miR-190b-5p	1108	1177	1444	2153	1790	1448	2253	2146	3381	2691	2777	2016	3904	5454	7972
rno-miR-1912-3p	0	19	29	3	0	0	115	58	0	136	255	118	23	25	0
rno-miR-191a-5p	127249	171239	192320	136545	162475	100270	138691	155101	160376	162284	199843	142467	119327	184678	186709
rno-miR-192-5p	1195	1118	1251	2028	1440	679	1542	2421	840	1899	1844	936	1594	2272	3092
rno-miR-193a-5p	40	79	148	73	61	93	141	215	415	155	194	167	172	112	475
rno-miR-193b-3p	154	394	279	815	1172	411	537	383	525	1706	3032	1793	601	748	1330
rno-miR-194-5p	1967	3195	2223	2647	3033	1400	2447	3162	1821	3612	4233	2186	2472	2856	3778
rno-mir-1949	2	0	5	58	0	0	21	0	0	70	0	45	104	0	1
rno-miR-195-5p	11201	12716	13643	10606	11309	5336	11964	11020	9432	4770	6514	4791	7910	9760	9330
rno-miR-196a-5p	3	2	0	2	5	4	2	0	3	0	10	46	4558	3450	4225
rno-miR-196b-5p	3	8	0	1	0	5	5	1	3	0	0	2	4749	4304	4278
rno-miR-196c-5p	0	0	0	0	0	0	0	0	0	0	0	0	243	383	66
rno-miR-199a-3p	1838	7817	3412	1508	3049	2152	1413	1903	1624	1599	1855	871	15437	20090	6946
rno-miR-19a-3p	136	136	101	70	63	1	261	66	75	61	19	9	229	91	171
rno-miR-19b-3p	1863	2246	1251	1356	1173	184	1761	872	452	1495	1447	372	1421	1560	1431
rno-miR-1b	4163	6444	8595	34639	48983	39074	12208	16634	14505	6545	6984	7064	228243	359556	494123
rno-miR-200a-3p	595472	799860	462860	169	230	608	90	123	366	1056	3534	213	25	130	115
rno-miR-200b-3p	1510230	1853090	1334960	158	377	1376	92	217	940	1937	5794	744	56	357	286
rno-miR-200c-3p	354054	458981	435747	272	411	476	232	186	299	776	1990	161	137	516	472
rno-miR-201-5p	24	68	38	60	44	2	0	7	0	0	0	0	39	41	76
rno-miR-203a-3p	1524	1905	1774	291	634	408	200	437	269	436	495	244	1043	1728	631
rno-miR-203b-3p	251	313	302	64	27	44	0	48	54	172	86	56	202	26	0
rno-miR-204-5p	41023	55000	53330	16236	18295	11758	16276	31895	17595	18679	25235	14724	36854	55665	49345
rno-miR-205	754	2082	830	239	474	49	454	332	354	88	177	87	380	9	260
rno-miR-206-3p	234	313	466	1969	1808	2323	435	425	518	1210	2244	1916	3243	5861	6905
rno-miR-20a-5p	6365	7168	6914	3438	3511	1446	3505	3361	3387	4990	7062	2488	4222	8234	6760
rno-miR-20b-5p	18	27	20	2	0	1	2	44	11	2	2	0	132	155	28
rno-miR-21-5p	19986	27578	18090	33925	29177	11292	17790	32755	19526	31165	28503	17728	47422	59088	85584
rno-miR-210-3p	662	1032	766	1780	2187	740	1174	937	842	2955	3118	1682	2123	2480	1747
rno-miR-211-5p	1070	838	1231	129	229	39	267	316	193	234	317	132	326	335	332
rno-miR-212-5p	5222	6523	5999	25601	34840	14814	8346	10598	5576	33661	29997	21985	3903	4243	7152
rno-miR-214-3p	212	760	1035	68	155	270	90	114	257	80	181	12	1976	2416	940
rno-miR-215	42	26	32	1	63	4	49	6	1	48	37	5	281	152	135
rno-miR-216b-5p	33	81	110	30	2	67	22	7	27	26	22	0	522	376	256
rno-miR-217-5p	80	104	69	55	75	8	240	45	3	35	0	0	749	788	1047
rno-miR-218a-5p	22484	28054	27587	170514	181682	86525	229875	297483	220479	250099	299534	197180	68864	79192	96568
rno-miR-219a-2-3p	28283	25296	35676	159710	105696	86145	85659	179495	124431	200659	188771	95874	733912	884901	1034880
rno-miR-22-3p	5800	8003	5913	14190	14427	4371	16181	14358	9222	14634	19267	12245	10016	11344	10907
rno-miR-221-3p	28049	34637	43808	109732	118762	79090	154833	199258	225219	247024	337340	220644	17166	22505	18137
rno-miR-222-3p	21027	24644	29375	77963	76261	45064	100703	128797	120304	132246	161900	101678	11678	14145	17079
rno-miR-223-3p	437	1148	672	156	657	323	550	276	145	241	463	118	1486	5054	2020
rno-miR-224-5p	575	1084	549	16	10	10	0	51	67	25	87	0	153	190	139
rno-miR-23a-3p	25898	36237	33473	104202	125539	57243	55910	64286	54194	59306	65791	46872	116673	140655	96199
rno-miR-23b-3p	61176	82812	77735	215173	249476	117636	135098	158211	144810	181853	234193	151703	266568	302324	310390
rno-miR-24-3p	20449	26776	29197	75329	85286	41944	50146	52422	44855	55437	69266	53619	62117	82929	79405
rno-miR-25-3p	19663	21525	23073	13777	13571	13049	11896	20511	16182	18983	18703	12402	31087	33516	31960
rno-miR-26a-5p	1301400	1571570	1862380	1219290	1397280	948109	1024330	1444850	1276610	1545500	1829250	1354500	884684	1135780	1217840
rno-miR-26b-5p	115846	148630	154760	102239	118270	81893	85464	123683	113384	130476	168408	88182	251031	256503	264200
rno-miR-27a-3p	9511	15335	10911	29559	47382	16857	21475	23022	18289	19863	24071	16115	38848	55289	29104
rno-miR-27b-3p	109247	149360	112792	312750	377485	152929	192491	304123	218837	309533	396548	174840	661001	675268	749787
rno-miR-28-3p	2198	2895	2546	1730	2082	1688	2035	3113	2204	1886	1932	1721	6016	4496	3543
rno-miR-296-5p	438	470	467	490	382	135	641	301	533	678	472	365	944	997	888
rno-miR-298-5p	452	374	580	269	350	148	456	548	592	918	562	638	2806	3187	4654
rno-miR-2985	13	20	12	2	24	108	99	20	36	32	14	0	8	0	0
rno-miR-299a-5p	196	137	110	747	1014	621	923	698	752	907	1162	1390	389	611	481
rno-miR-29a-3p	151632	207502	161284	340063	391355	132483	295152	350571	231267	317536	349069	238523	125663	238423	207975
rno-miR-29b-3p	4093	4081	2964	5929	6748	1811	9289	6352	3655	7220	8349	6713	2724	2885	3030
rno-miR-29c-3p	4597	5265	2955	8460	9500	2004	12194	8705	6098	9757	9506	5582	3404	4707	3678
rno-miR-300-3p	1409	1554	1280	4778	4431	1606	4242	4178	2365	6938	8982	5535	3113	4064	4190
rno-miR-301a-5p	478	814	468	548	446	107	553	717	424	820	855	250	973	1029	1510
rno-miR-301b-3p	70	69	11	0	1	0	1	0	0	1	0	1	0	1	0
rno-miR-3065-5p	5	76	85	37	56	41	1	4	0	276	213	264	156	66	115
rno-miR-3068-3p	1468	2002	1571	3111	3070	1123	3986	4640	3367	3770	3928	1839	3041	2977	4987
rno-miR-3072	149	112	120	232	560	225	561	498	619	712	953	501	268	324	362
rno-miR-3084a-5p	24	11	22	29	48	26	18	89	104	38	11	77	78	147	88
rno-miR-3084b-5p	45	16	31	17	31	45	41	27	5	14	17	1	89	251	238
rno-miR-3084c-5p	22	8	16	8	16	23	20	14	3	7	8	0	45	125	119
rno-miR-3085	633	681	379	1105	1443	353	2136	968	886	1402	1206	929	488	425	423
rno-miR-3099	2948	3597	5897	1559	1432	1434	2390	1631	2407	4844	6633	6573	1279	1496	3047
rno-miR-30a-5p	129188	171405	87543	254516	306262	104281	174970	222231	126931	225358	229396	134316	209943	188629	199127
rno-miR-30b-5p	50295	73887	49058	55234	65843	19995	54438	45418	28361	65611	83256	46706	42983	47711	45141
rno-miR-30c-5p	353037	503009	391349	546403	627068	286158	381975	510260	322061	537663	655954	304911	393990	459639	518922
rno-miR-30d-5p	288977	358381	298202	336375	380358	213884	272066	280665	220976	459164	470144	351737	287416	316250	369080
rno-miR-30e-5p	47914	67321	34954	59380	68455	27443	50493	53055	31493	57673	65576	32440	32472	37973	38584
rno-miR-3102	977	1329	1542	977	976	685	1059	1415	1349	2391	3167	2785	425	791	823
rno-miR-3120	0	0	10	44	7	28	1	78	39	6	24	10	56	122	67
rno-miR-31a-5p	1778	1418	2298	2404	2385	1444	2311	2650	2277	2569	3484	3587	3262	5127	6165
rno-miR-32-5p	118	75	31	60	69	48	77	92	236	41	95	51	349	400	395
rno-miR-320-3p	21623	21685	52684	15637	13973	23307	20161	19587	46202	40186	48648	50016	48978	74152	90857
rno-miR-322-3p	1034	1370	1520	1768	2299	1347	1426	2067	1584	2340	1655	1469	4847	5524	3261
rno-miR-323-3p	10843	12152	13673	27391	26733	18391	26789	37561	32171	61305	63863	46852	13620	16295	16732
rno-miR-324-5p	1323	1630	1883	1325	2023	979	3461	2189	2067	3067	4019	3149	2000	3481	3467
rno-miR-325-3p	3613	4210	4069	7390	8338	3838	5637	8455	6283	8006	10267	6361	8451	11656	14649
rno-miR-326-3p	11799	13917	13867	20271	28777	11776	32077	31778	27716	18942	32596	21544	22396	31122	35754
rno-miR-328a-3p	26357	32772	32488	54784	66337	37958	58064	56517	58801	69124	68524	52431	46211	59390	61102
rno-miR-328b-3p	56	17	27	23	59	110	35	82	113	84	55	19	28	94	164
rno-miR-329-5p	3299	4298	4933	12155	13191	8371	13647	14071	11324	13461	19347	12884	8727	13592	14051
rno-miR-33-3p	62	132	73	163	149	51	232	248	115	179	136	88	139	350	179
rno-miR-330-5p	4000	5191	4910	8062	8251	3905	8199	9650	8902	12166	14332	8319	15652	22357	32659
rno-miR-331-3p	3719	3556	2558	3692	3542	1332	6279	3251	4032	3749	4400	3557	5918	5742	4390
rno-miR-335	8524	9941	10470	16901	18626	8089	11741	6921	6665	17832	21717	16281	7388	10684	13476
rno-miR-337-5p	1077	1720	2063	7723	7777	5426	6019	7030	5614	13444	17623	13604	3331	3797	4712
rno-miR-338-5p	8745	10925	13282	29696	23143	17951	18530	32668	25846	35541	40117	18169	130991	152850	212072
rno-miR-339-5p	3624	5625	3592	4226	5538	1794	4634	4277	4543	3821	5067	1709	13466	15436	13172
rno-miR-340-5p	27928	34708	22520	25992	23507	8771	17682	22205	13862	23689	21779	12179	22473	23743	31662
rno-miR-341	1797	1526	1662	3242	3549	1305	3213	4148	4780	11800	17221	9884	2890	2767	3820
rno-miR-342-3p	16505	20816	19926	18984	22950	11752	17793	17513	17317	35976	43386	23486	27128	28765	34174
rno-miR-344a-3p	3918	3718	3732	3062	2702	883	5518	4969	3968	6842	5638	4651	941	1432	1536
rno-miR-344b-1-3p	1630	2483	2540	1196	1455	544	1735	1486	1191	2737	3476	1796	779	611	625
rno-miR-344g	20	45	31	26	82	0	41	4	30	87	41	130	0	0	0
rno-miR-344i	187	174	188	72	92	14	428	267	91	53	112	43	339	412	502
rno-miR-345-3p	480	807	544	726	1071	368	952	965	1346	1622	1891	729	1656	2041	2494
rno-miR-346	2865	3679	4302	6958	6952	6055	7190	10685	8256	10289	11317	8155	10746	16277	24374
rno-miR-3473	25	41	41	12	10	9	0	2	2	32	0	0	189	21	117
rno-miR-34a-5p	5995	7273	8573	34440	32184	21406	12146	9498	7632	5176	5477	6307	61611	119942	135639
rno-miR-34b-3p	255	474	451	1149	496	201	571	3319	2053	1424	5110	1874	1458	2436	2844
rno-miR-34c-5p	273	639	539	1995	1326	385	954	4433	1945	2439	4604	1206	950	2626	2843
rno-miR-350	1201	1287	1083	556	709	354	1008	816	743	1263	854	783	1109	1830	1540
rno-miR-351-5p	2434	3481	2898	4160	4670	2941	3226	4986	3369	5717	5283	3244	9575	13043	8156
rno-miR-3541	6	28	74	98	37	9	15	17	8	26	10	62	30	66	0
rno-miR-3542	50	87	37	0	43	7	37	15	0	2	26	0	0	32	46
rno-miR-3547	125	166	243	83	83	24	184	58	97	298	185	131	798	1056	1470
rno-miR-3550	11	2	2	46	10	11	63	24	32	11	0	0	128	6	0
rno-miR-3552	2	0	0	26	0	0	64	161	21	371	216	198	299	245	350
rno-miR-3559-5p	1082	1723	1106	740	681	200	422	951	497	951	730	869	710	658	746
rno-miR-3572	31	49	60	60	90	4	87	79	65	72	53	1	11	2	113
rno-miR-3577	116	201	74	294	198	178	149	117	179	132	198	344	111	93	134
rno-miR-3583-3p	75	63	86	9	64	39	5	45	66	24	91	88	0	66	54
rno-miR-3593-3p	46	13	50	43	38	0	19	103	41	47	51	22	0	29	12
rno-miR-3594-5p	140	67	123	73	29	4	25	89	112	62	75	145	174	49	123
rno-miR-361-5p	10213	12714	14955	9826	10937	5633	10005	11719	12404	17409	19664	15889	6764	9904	12800
rno-miR-362-5p	844	1035	462	365	496	133	252	534	404	504	559	61	779	655	975
rno-miR-363-3p	5	27	47	0	0	1	0	17	1	34	0	0	210	272	2
rno-miR-365-3p	1234	1204	1840	2238	2688	1561	3199	2943	3773	4896	7713	4581	5385	6115	6094
rno-miR-369-3p	27724	31006	29098	75660	76293	35796	68074	102968	57944	162902	161481	123858	42796	47294	56919
rno-miR-370-3p	723	1033	1263	2895	2666	1475	2533	3444	3758	3667	4897	2901	1818	2348	2690
rno-miR-374-5p	2611	3335	2002	2585	4273	839	6387	5248	3255	2924	6144	1921	6184	5582	4516
rno-miR-375-3p	12962	19294	12381	718	172	72	387	1624	1163	1821	4271	1759	3194	3379	4965
rno-miR-376a-3p	183	404	264	835	970	319	936	995	281	905	1499	993	401	553	983
rno-miR-376b-3p	1270	1548	1122	4744	4927	1659	4606	2562	2245	4366	5277	5541	1697	1778	1947
rno-miR-376c-3p	872	745	1113	2536	3396	2131	2187	2346	2148	2712	2822	3006	1169	829	1793
rno-miR-377-3p	136	141	132	332	680	138	776	471	361	610	778	661	247	303	269
rno-miR-378a-3p	40717	59766	53168	27143	36328	27633	24860	29822	27149	50427	53803	37958	34399	44363	34012
rno-miR-379-5p	18632	21065	19553	70187	69595	52087	62941	64662	45621	87360	77152	76753	38442	44520	56528
rno-miR-380-5p	1099	960	940	2687	3182	1702	3255	3776	2684	4525	4650	3465	3002	4166	4092
rno-miR-381-3p	905	907	720	2136	2001	755	2437	2649	1538	3451	3950	2345	707	762	806
rno-miR-382-5p	11136	11195	14477	35141	39023	29935	30150	37115	36497	47523	54743	40488	38426	44647	63491
rno-miR-383-5p	7308	9429	4839	16557	19504	8788	10147	6204	6852	50231	47905	38727	11629	11388	13833
rno-miR-384-3p	20865	25241	21415	36379	41346	18350	33694	36561	28643	33672	38229	26166	26272	33183	39709
rno-miR-409a-5p	1699	1743	1907	8697	10270	3870	7983	9285	6425	15815	17274	11034	3241	3399	4028
rno-miR-410-3p	1804	2557	1801	6569	7247	2465	8516	6735	5058	13474	16119	8520	2609	4587	3837
rno-miR-411-3p	1923	2479	2708	12225	12875	8317	7622	10002	8649	14763	13532	10744	6808	9595	10427
rno-miR-412-5p	294	360	393	1464	1730	1203	1238	2115	1567	4541	5097	4255	754	1032	1704
rno-miR-421-3p	823	1186	1094	1078	1241	704	1439	1722	1691	1915	2512	1672	2170	2867	3367
rno-miR-423-3p	3934	5231	5968	5584	6082	4684	4020	5746	7261	6226	7804	5650	12106	15240	20670
rno-miR-425-5p	2948	3524	3191	3695	3987	2008	3265	5192	3186	4508	4981	3939	3235	3955	4349
rno-miR-429	377119	527465	359059	33	124	333	21	115	196	534	1967	76	15	102	63
rno-miR-431	1707	1740	3106	4046	4852	3671	3534	5459	3590	7353	11613	8900	3021	3504	5439
rno-miR-433-3p	6942	7046	8755	17377	17573	14471	19158	23376	23720	35707	38906	30459	26182	26802	34769
rno-miR-434-3p	75526	94030	94860	283566	333141	177566	222800	251680	202403	302021	352183	199283	167706	213587	253205
rno-miR-448-3p	28	92	103	269	166	129	879	2413	204	2301	2799	1553	1219	1402	1967
rno-miR-449a-5p	19	53	63	57	84	18	118	312	20	166	459	116	6	1	39
rno-miR-450a-5p	1685	2853	2373	2024	2903	1140	1710	1802	1437	3405	3355	2481	6832	7396	3839
rno-miR-450b-5p	448	1083	465	1034	1073	501	449	633	806	1044	1268	732	1573	1997	1359
rno-miR-451-5p	30	13	55	58	16	50	86	31	70	60	58	42	369	573	134
rno-miR-452-5p	32	127	60	0	42	0	0	0	0	4	57	0	0	46	0
rno-miR-455-3p	4833	5889	8320	4261	5567	3324	5957	7223	8323	6007	8451	4379	6621	7548	12815
rno-miR-466b-3p	31	31	150	45	109	3	45	81	49	34	95	81	71	30	288
rno-miR-466c-5p	111	233	235	339	317	246	184	237	381	590	337	437	394	673	650
rno-miR-483-3p	85	267	344	92	356	342	111	74	53	55	72	96	492	699	361
rno-miR-484	680	735	577	483	389	312	682	729	571	798	1107	465	639	1725	1557
rno-miR-485-5p	2516	2545	3752	11072	10501	11377	7604	8849	9655	14829	16911	10263	9158	8195	12252
rno-miR-486	5182	6991	6585	3274	3353	2551	3634	2871	3049	2771	2960	2705	6382	8502	7954
rno-miR-487b-3p	18073	21820	22767	53223	62858	28623	59512	77825	55709	108565	114448	79505	24225	26185	35497
rno-miR-488-3p	6564	7999	5571	4920	6055	2697	5261	9488	6671	6379	5993	3830	6546	6707	7600
rno-miR-490-5p	2042	2641	1719	705	832	285	712	288	243	482	340	386	749	698	866
rno-miR-493-5p	1246	1645	1965	3755	4333	2972	4221	6552	5395	7348	7599	5424	1754	2406	2437
rno-miR-494-3p	303	503	728	1582	1743	1412	1838	2211	2547	3200	3459	2958	792	896	516
rno-miR-495	5890	7834	9681	22398	23809	13213	21697	25568	20553	45140	64000	39415	16221	25707	28600
rno-miR-496-3p	764	795	874	3184	3551	1871	2194	2907	2214	3059	4167	3508	1752	3046	3414
rno-miR-497-5p	1941	2768	1806	2000	2070	634	2402	1837	1151	1122	1080	1095	1580	2019	1354
rno-miR-499-5p	882	1006	832	1231	732	183	1124	1181	724	500	892	284	1235	1155	1316
rno-miR-500-3p	618	930	798	335	401	270	811	349	403	334	567	361	1021	609	717
rno-miR-501-3p	382	417	293	147	237	164	147	245	220	357	328	179	211	589	763
rno-miR-503-5p	474	792	791	1167	1090	483	926	1170	1048	1011	1255	708	2045	2413	1550
rno-mir-504	292	334	165	578	635	99	731	1281	878	594	571	633	97	159	197
rno-miR-505-3p	2988	4285	4221	3227	4122	2507	4074	3865	3492	4911	5727	2964	4417	5289	4127
rno-miR-511-3p	160	207	154	47	114	121	0	51	54	172	62	42	60	395	115
rno-miR-532-5p	6086	6738	4648	3588	3187	1796	2842	4263	2534	4123	3297	2217	4747	5034	4807
rno-miR-539-5p	2904	3460	3980	8556	8914	4837	11686	9892	11845	18064	23694	14946	6303	8272	7838
rno-miR-540-3p	327	298	532	905	1072	540	1119	1378	1589	2758	2444	2054	803	1151	1424
rno-miR-541-5p	5319	5839	6783	26757	29832	19027	21797	27750	24113	39666	41926	31978	20308	23614	30301
rno-miR-542-3p	779	1283	783	1059	1108	420	866	633	501	1098	1059	357	940	1582	1228
rno-miR-543-3p	7761	9486	11159	34948	39941	24171	26085	29733	28504	66781	72092	47406	17179	21057	27154
rno-miR-544-3p	0	0	0	20	17	0	36	2	13	0	89	99	0	107	0
rno-miR-551b-5p	1	14	28	29	83	4	4	79	0	43	137	42	0	0	0
rno-miR-582-3p	1223	1293	897	5571	5906	2840	4544	7110	3949	3814	2609	1601	3371	3870	3529
rno-miR-592	99	113	116	163	107	44	139	49	35	81	58	9	65	150	45
rno-miR-598-3p	12718	12915	13994	36349	37665	23498	38864	39638	31244	59868	65871	48389	54621	46570	70174
rno-miR-615	0	0	0	1	0	0	0	0	0	0	1	0	88	22	122
rno-miR-6215	138	107	159	683	888	754	923	583	527	595	539	1051	271	506	340
rno-miR-6216	21	19	12	11	50	36	0	4	21	116	235	94	49	176	61
rno-miR-6315	20	0	0	35	2	36	1	0	0	16	20	3	0	0	0
rno-miR-6318	25	38	14	22	32	5	2	47	121	280	121	0	105	69	343
rno-miR-6319	36	57	30	77	51	0	0	67	29	91	57	43	127	45	92
rno-miR-6324	187	117	278	331	401	164	77	340	370	471	646	335	411	988	1245
rno-miR-6325	40	56	17	19	20	0	0	53	218	54	13	0	2	46	0
rno-miR-6329	147	181	115	30	132	6	209	27	40	94	106	147	111	32	0
rno-miR-6331	2057	1967	2361	6388	6365	6290	7269	10671	8488	10707	11584	7034	5100	4619	6516
rno-miR-652-3p	11913	14883	16472	7950	9267	6251	11231	12879	12360	19409	25853	17364	11246	16604	14958
rno-miR-653-5p	18	9	5	15	0	0	51	29	16	186	63	17	7	212	110
rno-miR-664-3p	12131	14844	18260	28371	30740	17158	26875	26622	26354	34179	48874	28070	20987	34540	31862
rno-miR-665	74	177	152	730	669	236	666	693	596	1574	2250	1420	539	822	796
rno-miR-666-3p	19	90	67	102	108	47	248	339	219	505	430	404	549	780	296
rno-miR-667-3p	933	837	1233	5588	7066	2753	6299	5181	5252	8318	8858	8266	4503	4884	6078
rno-miR-668	1514	1487	1282	2531	2998	1542	2871	2738	2680	4759	4348	3015	754	1451	1755
rno-miR-671	288	464	465	948	1086	952	1005	886	1152	1178	768	900	792	889	1264
rno-miR-672-5p	931	937	1492	443	511	714	828	561	850	796	774	1135	793	341	791
rno-miR-673-5p	130	69	66	516	381	186	314	209	91	386	370	226	118	173	126
rno-miR-674-3p	3293	4404	4999	13054	13373	8316	5404	6678	7586	13318	16893	12175	5247	6828	7238
rno-miR-676	4951	6399	4331	4067	4051	2773	5933	7687	6356	4227	5057	3875	4812	3116	2808
rno-miR-702-3p	970	1064	1079	1158	1483	852	1733	1625	983	1615	2413	1479	2151	2952	3723
rno-miR-708-5p	6310	7847	7512	5340	5525	3338	6954	3815	4466	5495	6729	5345	6252	9212	10581
rno-miR-741-3p	0	8	0	0	0	0	0	0	0	67	66	0	0	0	0
rno-miR-743a-5p	0	0	14	0	0	0	0	0	0	0	52	41	0	0	0
rno-miR-743b-5p	1	3	0	0	0	0	0	0	0	2	47	116	0	0	0
rno-miR-758-3p	124	229	169	611	663	120	430	845	283	868	971	468	783	1157	1011
rno-miR-760-3p	1730	2529	3467	1528	2161	2005	3367	3029	4741	7755	12468	7757	4524	4451	7035
rno-miR-764-5p	21	31	107	1	14	33	22	125	81	699	795	322	185	260	312
rno-miR-770-5p	1372	1756	1978	3465	4349	2339	6840	7008	5712	5514	8101	7127	4242	4140	5354
rno-miR-7a-5p	95174	128998	140843	43539	46544	27058	185212	268584	212164	392434	490323	229688	44574	55724	79256
rno-miR-7b	7426	11812	12345	8085	9436	4492	35531	59458	50537	92493	137114	67088	11778	14386	20813
rno-miR-872-5p	3579	4989	3811	3601	3342	1463	2666	2812	2757	4465	4406	2000	3266	2645	4926
rno-miR-873-3p	161	188	216	582	687	443	665	534	250	561	1083	659	406	330	377
rno-miR-874-3p	1005	1453	794	1118	1256	536	2004	1736	1108	2351	1767	1463	793	936	1169
rno-miR-877	395	442	849	462	398	370	546	659	1316	630	1411	1528	803	1596	2702
rno-miR-879-3p	185	107	105	191	231	97	241	121	119	389	261	210	326	326	135
rno-miR-92a-3p	19334	22423	20835	16044	13866	11857	10156	17261	15030	23436	23474	13986	34414	35692	46493
rno-miR-92b-3p	16807	21641	23374	33941	37743	27925	58875	80584	82766	81625	105222	62554	81867	104365	131467
rno-miR-93-5p	20518	26468	27907	15679	15987	10599	14150	17474	17300	22335	25782	18420	24678	36496	36867
rno-miR-935	165	132	119	88	100	1	403	411	395	293	117	106	83	28	56
rno-miR-96-5p	98145	130385	61705	33	25	62	3	9	29	324	650	33	544	323	445
rno-miR-98-5p	73309	83879	91534	100663	127307	97707	128432	162539	189055	142557	164521	116546	160663	205059	231432
rno-miR-99a-5p	33625	47037	31244	63948	71426	23380	101337	132904	85820	67806	65002	36014	86766	112407	95737
rno-miR-99b-5p	81722	98333	88800	77597	80735	58124	74872	111544	83275	99654	95587	71557	84262	103200	118744
rno-miR-9a-5p	3642530	4034910	3863680	3528550	3507620	2317480	3011580	3602050	2985450	2966410	3011910	2313990	1186110	1642350	2337380
rno-novel-miR-1-3p	0	2	0	0	0	0	45	45	60	8	0	33	10	17	120
rno-novel-miR-10-3p	25	0	15	7	48	0	0	21	6	77	1	106	0	0	0
rno-novel-miR-11-3p	24	14	0	0	16	0	0	31	23	0	7	0	0	89	51
rno-novel-miR-12-5p	123	164	158	435	729	337	285	336	355	440	431	267	305	279	238
rno-novel-miR-13-5p	43	6	25	4	6	30	117	0	0	9	48	22	0	63	77
rno-novel-miR-14-3p	1	44	7	82	81	4	31	92	42	188	79	133	144	114	279
rno-novel-miR-15-3p	450	476	336	1216	1003	833	660	1013	813	925	1011	795	901	1135	862
rno-novel-miR-16-3p	56	82	60	28	66	51	0	161	5	34	90	29	241	193	344
rno-novel-miR-17-5p	0	0	0	0	0	0	0	0	0	0	0	0	64	77	0
rno-novel-miR-18-5p	0	14	2	1	1	3	13	23	105	11	10	0	28	0	57
rno-novel-miR-19-5p	0	0	0	0	8	15	8	13	15	11	8	0	5	34	39
rno-novel-miR-2-5p	136	186	190	308	575	211	512	229	400	450	476	405	284	369	420
rno-novel-miR-20-3p	0	0	0	0	0	0	0	0	0	0	0	0	0	36	112
rno-novel-miR-21-5p	9	8	0	58	41	37	72	31	2	4	0	3	0	9	0
rno-novel-miR-22-5p	80	110	121	222	658	177	527	171	151	293	147	318	267	391	460
rno-novel-miR-23-3p	0	0	0	0	0	0	0	15	9	0	0	0	30	37	0
rno-novel-miR-24-5p	8	13	10	5	27	19	0	24	0	74	48	39	4	43	51
rno-novel-miR-25-3p	0	15	44	0	0	23	43	42	0	7	3	1	32	2	0
rno-novel-miR-26-3p	10	22	18	26	39	13	50	24	34	218	325	153	55	11	46
rno-novel-miR-27-5p	1	4	2	5	1	0	0	0	0	0	0	0	57	30	93
rno-novel-miR-3-3p	80	51	34	5	14	6	2	25	26	0	29	0	142	125	211
rno-novel-miR-28-3p	5	35	24	0	0	0	35	15	85	89	73	8	0	92	84
rno-novel-miR-29-5p	0	48	0	35	34	0	0	1	0	0	0	54	0	0	0
rno-novel-miR-30-3p	0	42	0	0	7	0	0	3	0	22	7	0	0	65	52
rno-novel-miR-31-3p	11	14	39	35	43	6	0	3	0	1	18	0	6	41	0
rno-novel-miR-32-5p	60	106	15	4	32	0	4	18	5	0	36	0	0	0	0
rno-novel-miR-33-3p	13	19	25	23	4	3	0	28	80	24	7	0	83	15	40
rno-novel-miR-34-5p	0	4	7	2	1	0	0	4	23	2	12	13	3	39	50
rno-novel-miR-35-5p	275	332	380	233	248	110	351	355	358	327	453	211	210	320	577
rno-novel-miR-36-3p	508	454	612	551	851	472	844	724	747	906	1573	713	1203	1149	1680
rno-novel-miR-37-3p	55	19	62	140	65	98	11	35	22	2	162	185	0	111	37
rno-novel-miR-4-5p	6	8	28	36	34	0	0	11	35	15	13	0	4	67	0
rno-novel-miR-38-5p	23	22	9	10	29	11	90	22	13	7	37	5	97	20	43
rno-novel-miR-39-5p	30	29	63	15	0	7	11	1	0	3	0	1	0	0	0
rno-novel-miR-40-3p	15	16	0	33	52	28	0	50	3	2	0	0	0	15	0
rno-novel-miR-41-5p	0	0	4	35	34	26	12	0	0	2	11	9	0	0	0
rno-novel-miR-42-5p	2477	2891	4427	14890	17738	7496	16881	20209	17969	17454	21555	10289	22379	20827	31527
rno-novel-miR-43-3p	0	0	0	0	3	0	83	50	0	0	0	0	0	0	0
rno-novel-miR-44-3p	30	46	21	9	0	1	0	0	0	55	44	1	11	18	50
rno-novel-miR-45-3p	0	0	0	0	1	0	6	23	0	17	0	0	0	45	69
rno-novel-miR-46-3p	8	27	16	3	18	3	30	16	29	9	41	33	2	53	6
rno-novel-miR-47-5p	1197	1253	929	31	0	0	0	14	0	39	57	50	0	11	16
rno-novel-miR-5-3p	0	2	5	52	33	40	3	28	10	2	21	1	2	16	19
rno-novel-miR-48-5p	0	29	0	0	0	0	0	0	0	39	49	0	48	0	0
rno-novel-miR-49-5p	48	1	0	2	0	0	0	34	117	44	30	4	28	14	87
rno-novel-miR-50-5p	0	29	14	0	1	0	40	6	3	21	98	71	0	76	29
rno-novel-miR-51-3p	193	143	217	252	134	364	150	156	151	463	333	229	116	141	248
rno-novel-miR-52-3p	0	0	4	10	9	0	0	2	30	0	10	0	96	49	0
rno-novel-miR-53-3p	60	51	115	36	177	114	69	53	86	109	96	220	143	178	123
rno-novel-miR-54-3p	0	0	0	0	0	0	31	1	35	2	19	0	0	0	53
rno-novel-miR-55-3p	0	0	0	0	0	0	0	50	24	0	64	53	0	12	0
rno-novel-miR-56-5p	940	1438	1111	629	1044	421	457	646	441	1093	1246	870	883	871	606
rno-novel-miR-57-3p	1	17	5	17	25	19	21	30	50	8	59	1	0	34	33
rno-novel-miR-6-3p	49	33	47	30	49	38	72	48	103	85	84	181	29	67	44
rno-novel-miR-58-5p	162	175	258	419	692	408	298	436	642	429	510	640	503	380	640
rno-novel-miR-59-3p	4	4	6	44	32	33	19	28	31	40	45	69	42	27	37
rno-novel-miR-60-5p	0	0	7	37	0	0	0	29	69	59	42	67	0	0	7
rno-novel-miR-61-3p	0	0	1	0	22	0	0	0	19	0	28	0	92	71	227
rno-novel-miR-62-3p	12	5	5	40	27	0	109	60	75	1	12	0	6	191	166
rno-novel-miR-63-5p	0	0	5	28	22	20	0	0	1	0	0	0	0	13	0
rno-novel-miR-64-5p	446	634	746	571	338	319	259	349	337	898	1029	572	276	281	402
rno-novel-miR-65-5p	67	208	305	59	249	120	535	255	292	161	264	188	210	165	281
rno-novel-miR-66-5p	81	67	41	57	82	5	158	111	143	89	52	67	117	68	147
rno-novel-miR-67-5p	32	0	35	0	25	0	1	37	0	0	0	12	0	8	4
rno-novel-miR-7-5p	33	25	32	52	94	40	53	95	29	45	73	39	0	1	0
rno-novel-miR-68-3p	89	44	47	18	0	0	0	21	0	5	44	27	0	0	0
rno-novel-miR-69-3p	0	0	4	34	62	12	42	18	0	34	58	0	0	25	0
rno-novel-miR-70-3p	30	29	26	42	11	20	0	25	0	62	22	0	148	45	35
rno-novel-miR-71-5p	58	23	65	56	1	28	5	6	19	114	70	0	113	294	86
rno-novel-miR-72-3p	48	51	58	47	65	1	82	91	34	82	30	14	6	104	81
rno-novel-miR-73-3p	2	0	52	0	1	14	0	25	98	0	18	22	63	0	58
rno-novel-miR-74-3p	35	34	3	20	0	0	8	12	0	0	28	0	0	66	0
rno-novel-miR-75-3p	0	54	23	1	29	37	0	1	0	22	72	104	1	0	1
rno-novel-miR-76-5p	85	41	94	124	17	58	0	51	0	41	56	30	17	175	26
rno-novel-miR-77-5p	33	8	25	30	23	26	5	83	1	10	132	63	55	97	155
rno-novel-miR-8-3p	35	88	32	103	122	20	129	133	100	92	154	72	2	10	3
rno-novel-miR-78-5p	28	27	41	0	13	0	0	0	17	52	17	29	0	0	0
rno-novel-miR-79-3p	77	43	0	30	25	0	0	18	0	18	27	69	94	75	149
rno-novel-miR-80-3p	9	9	47	8	24	39	36	46	1	0	17	71	61	0	122
rno-novel-miR-81-5p	230	298	205	457	287	367	196	331	196	541	596	829	147	257	473
rno-novel-miR-82-3p	4	12	12	40	1	27	0	17	24	19	0	0	47	0	52
rno-novel-miR-83-3p	202	248	311	196	341	220	441	201	544	347	772	512	673	1007	957
rno-novel-miR-84-5p	0	0	0	35	0	47	0	0	0	43	1	0	0	0	0
rno-novel-miR-85-3p	0	0	0	0	0	0	0	0	0	0	29	0	29	13	67
rno-novel-miR-86-3p	0	0	0	0	0	0	0	0	0	0	0	0	75	55	26
rno-novel-miR-9-3p	0	29	9	37	9	0	1	3	37	0	44	51	0	56	16
rno-novel-miR-87-5p	22	74	37	0	13	1	0	14	34	15	6	14	102	15	43
rno-novel-miR-88-3p	1	0	0	0	20	0	4	0	1	108	302	162	29	0	0
rno-novel-miR-89-3p	35	39	62	67	71	27	54	104	61	36	78	92	75	80	117
rno-novel-miR-90-5p	20	18	58	53	43	36	245	263	136	900	1041	657	345	670	767
